# Supplementary material for: The Contribution of Dance Movement Therapy in Promoting Nursing Students’ Interpersonal Skills during the COVID-19 Pandemic: A Descriptive Phenomenological Study
Source: Int J Environ Res Public Health. 2023 Jan 12;20(2):1376. doi: 10.3390/ijerph20021376 (PMC9858882; doi:10.3390/ijerph20021376)
Supplement: Supplementary file 1 [file ijerph-20-01376-s001.zip]

Archive with 1 entries (1 files):
- ijerph-2040914-supplementary.pdf
